# Supplementary material for: Assessing the Feasibility and Utility of Patient-Specific 3D Advanced Visualization Modeling in Cerebrovascular Disease: Retrospective Analysis and Prospective Survey Pilot Study
Source: JMIR Form Res. 2025 Feb 21;9:e51939. doi: 10.2196/51939 (PMC11890146; doi:10.2196/51939)
Supplement: Multimedia Appendix 3 [file formative_v9i1e51939_app3.zip]

Archive with 2 entries (2 files):
- 317_3D Viewer.html
- __MACOSX/._317_3D Viewer.html
